# Supplementary material for: Coordination of Gene Expression and Growth-Rate in Natural Populations of Budding Yeast
Source: PLoS One. 2014 Feb 12;9(2):e88801. doi: 10.1371/journal.pone.0088801 (PMC3923061; doi:10.1371/journal.pone.0088801)
Supplement: Table S1 — Strains used in this study, their origins, growth rates and ethanol production. (XLS) [file pone.0088801.s006.xls]

## Sheet: Sheet1
Strain name	Habitat	Geographical origin	Grow rate - Glucose [1/hr]	Grow rate - Xylulose [1/hr]	Ethanol - Glucose [g/L]	Ethanol - Xylulose [g/L]
YPS1009	Oak	Mettler Woods, New Jersey,USA	0.629902	0.341229	7.47804	0.589184
T73	Wine	Alicante, Spain	0.634592	0.472722	7.56633	1.78484
T7	Oak	Babler State Park, Missouri,USA	0.638221	0.247975	7.21755	0.796625
Y12	Palm wine	Ivory Coast, Africa	0.614589	0.406311	7.42503	1.78776
YJM269	Grapes	Lower Austria	0.42354	0.255577	7.53284	0.973727
PW5	Palm wine	Aba, Abia state, Nigeria	0.661767	0.440133	7.49431	0.710125
CLIB215	Baker	New Zealand	0.53568	0.40124	6.40371	0.296375
CLIB324	Baker	Saigon, Vietnam	0.581974	0.470065	7.68637	0.757379
CBS7960	Industrial	Sao Paulo, Brazil	0.535633	0.354526	7.79662	1.18002
EC1118	Wine	Champagne, France	0.485062	0.404399	7.46882	1.02892
by4743	Lab		0.491948	0.473138	7.38322	1.06599
SK1	Lab		0.522406	0.362605	7.62172	1.03551
Y8.1	Oak-London	London, UK	0.528032	0.172419	7.31726	0.295875
UWOPS	Myoporum flux	Hawaii,USA				0.40647
Q31.4	Oak-London	London, UK	0.532398	0.360674	6.80041	0.24275
DBVPG6304	Drosophila	Davis, California,USA	0.503568	0.296879	4.24167	0.0665
DBVPG6466	Soil	Denmark	0.504445	0.320107	5.98855	0
N17	Oak-Russia	Tartastan, Russia	0.444851	0.293749	7.73924	0.3875
Z1	Oak-London	London, UK	0.455002	0.231389	7.40054	0.452125
N-45	Eastern oak	Ternei City, Russia	0.563412	0.28439	7.60542	0.459125
N-43	Eastern oak	Cape Peschannyi, Vladivostok, Russia	0.474988	0.296879	7.28851	0.349125
YPS138	Soil	Pennsylvania, USA	0.544787	0.102357	7.58638	0.860829
CBS432	Oak-Lab		0.464022	0.299386	5.43242	0
Q69.8	Oak-London	London, UK	0.492701	0.282194	7.21111	0.123913
