# Supplementary material for: Coordination of Gene Expression and Growth-Rate in Natural Populations of Budding Yeast
Source: PLoS One. 2014 Feb 12;9(2):e88801. doi: 10.1371/journal.pone.0088801 (PMC3923061; doi:10.1371/journal.pone.0088801)
Supplement: Table S2 — Gene groups and corresponding genes. (XLSX) [file pone.0088801.s007.xlsx]

## Sheet: Sheet1
Ribosomal protein, Ribi and AA biosynthesis gene list	Group			Metabolic pathways gene list	Pathway
RPS15	Ribosomal protein			ACS2	Glycolysis + Fermentation
RPL3	Ribosomal protein			TPI1	Glycolysis + Fermentation
RPL18A	Ribosomal protein			PDC6	Glycolysis + Fermentation
RPS3	Ribosomal protein			FBA1	Glycolysis + Fermentation
RPL18B	Ribosomal protein			ADH1	Glycolysis + Fermentation
RPS27A	Ribosomal protein			PFK1	Glycolysis + Fermentation
RPL37A	Ribosomal protein			PGM2	Glycolysis + Fermentation
RPL22A	Ribosomal protein			PDC5	Glycolysis + Fermentation
RPL9B	Ribosomal protein			PDC1	Glycolysis + Fermentation
RPS13	Ribosomal protein			PGK1	Glycolysis + Fermentation
RPL39	Ribosomal protein			GPM3	Glycolysis + Fermentation
RPS22B	Ribosomal protein			PFK2	Glycolysis + Fermentation
RPL30	Ribosomal protein			TDH1	Glycolysis + Fermentation
RPS26B	Ribosomal protein			PGI1	Glycolysis + Fermentation
RPL38	Ribosomal protein			GPM1	Glycolysis + Fermentation
RPL32	Ribosomal protein			GPM2	Glycolysis + Fermentation
RPS0B	Ribosomal protein			CDC19	Glycolysis + Fermentation
RPS7A	Ribosomal protein			NQM1	Pentose phosphate pathway
RPS5	Ribosomal protein			ZWF1	Pentose phosphate pathway
RPS20	Ribosomal protein			TAL1	Pentose phosphate pathway
RPS12	Ribosomal protein			SOL1	Pentose phosphate pathway
RPL29	Ribosomal protein			TKL2	Pentose phosphate pathway
RPL5	Ribosomal protein			SOL3	Pentose phosphate pathway
RPS27B	Ribosomal protein			RBK1	Pentose phosphate pathway
RPL10	Ribosomal protein			PRS4	Pentose phosphate pathway
NOP2	Ribi			PRS3	Pentose phosphate pathway
RRP8	Ribi			PRS1	Pentose phosphate pathway
NOP13	Ribi			PRS5	Pentose phosphate pathway
DIP2	Ribi			GND2	Pentose phosphate pathway
RIX1	Ribi			TKL1	Pentose phosphate pathway
DHR2	Ribi			RPE1	Pentose phosphate pathway
ALB1	Ribi			SOL4	Pentose phosphate pathway
YVH1	Ribi			IDP2	TCA cycle
TRM1	Ribi			ICL1	TCA cycle
UTP21	Ribi			MLS1	TCA cycle
UTP6	Ribi			SDH2	TCA cycle
DIM1	Ribi			SDH1	TCA cycle
LTV1	Ribi			CIT1	TCA cycle
UTP8	Ribi			SDH4	TCA cycle
RPA49	Ribi			PYC1	TCA cycle
KRR1	Ribi			IDH2	TCA cycle
PWP1	Ribi			IDH1	TCA cycle
IMP4	Ribi			ACO2	TCA cycle
RPF2	Ribi			CIT2	TCA cycle
SPB1	Ribi			LPD1	TCA cycle
NOP4	Ribi			KGD1	TCA cycle
ENP2	Ribi			LSC2	TCA cycle
IMP3	Ribi			CIT3	TCA cycle
TRM2	Ribi			ACO1	TCA cycle
TRM82	Ribi			IDP1	TCA cycle
CIC1	Ribi			FUM1	TCA cycle
ARX1	Ribi			MDH1	TCA cycle
NOC2	Ribi			KGD2	TCA cycle
MRT4	Ribi			MDH2	TCA cycle
NOP7	Ribi			MDH3	TCA cycle
BRX1	Ribi			PYC2	TCA cycle
UTP13	Ribi			EMI5	TCA cycle
RRS1	Ribi			IDP3	TCA cycle
YAL027W	Ribi			DAL7	TCA cycle
UTP9	Ribi			SFC1	Respiratory chain
ROK1	Ribi			CYB2	Respiratory chain
KRE33	Ribi			NDI1	Respiratory chain
RLP24	Ribi			CYC1	Respiratory chain
NOP15	Ribi			RIP1	Respiratory chain
UTP5	Ribi			COX12	Respiratory chain
NSA2	Ribi			COR1	Respiratory chain
DBP3	Ribi			QCR9	Respiratory chain
DBP9	Ribi			ATP20	Respiratory chain
NUG1	Ribi			COX5A	Respiratory chain
AAH1	Ribi			QCR6	Respiratory chain
KRI1	Ribi			COX9	Respiratory chain
DBP8	Ribi			COX20	Respiratory chain
NOC4	Ribi			FCJ1	Respiratory chain
YTM1	Ribi			COX8	Respiratory chain
PRP43	Ribi			QCR2	Respiratory chain
DRS1	Ribi			ATP1	Respiratory chain
TRM11	Ribi			ATP4	Respiratory chain
UTP11	Ribi			CYC7	Respiratory chain
CGR1	Ribi			QCR7	Respiratory chain
NOC3	Ribi			ATP3	Respiratory chain
EBP2	Ribi			COX6	Respiratory chain
UTP4	Ribi			PET9	Respiratory chain
RLP7	Ribi			NDE1	Respiratory chain
NOG2	Ribi			ATP5	Respiratory chain
NSA1	Ribi			ATP2	Respiratory chain
CBF5	Ribi			ATP16	Respiratory chain
UTP23	Ribi			CYT2	Respiratory chain
IPI3	Ribi			COX23	Respiratory chain
YAR002W	Ribi			ATP7	Respiratory chain
YAL001C	Ribi			ETR1	Respiratory chain
RPF1	Ribi			YLR164W	Respiratory chain
HAS1	Ribi			RIB3	Respiratory chain
ERB1	Ribi			COX15	Respiratory chain
NMD3	Ribi			COX16	Respiratory chain
PNO1	Ribi			ATP15	Respiratory chain
RPC40	Ribi			AEP1	Respiratory chain
RPN8	Proteasome			COX10	Respiratory chain
IME1	Proteasome			PPA2	Respiratory chain
RPN13	Proteasome			COQ9	Respiratory chain
RPN9	Proteasome			ACP1	Respiratory chain
HSM3	Proteasome			AEP2	Respiratory chain
RPN6	Proteasome			AEP3	Respiratory chain
PRE1	Proteasome			COQ2	Respiratory chain
RPN12	Proteasome			CYC3	Respiratory chain
RPN2	Proteasome			COQ1	Respiratory chain
UMP1	Proteasome			PET20	Respiratory chain
RPN5	Proteasome			COQ4	Respiratory chain
ADD66	Proteasome			YIA6	Respiratory chain
RPT2	Proteasome			OAC1	Respiratory chain
RPT6	Proteasome			PET130	Respiratory chain
RPN1	Proteasome			COX11	Respiratory chain
NAS6	Proteasome			DIC1	Respiratory chain
PUP1	Proteasome			NDE2	Respiratory chain
PRE2	Proteasome			HTD2	Respiratory chain
PRE9	Proteasome			CYC2	Respiratory chain
PRE6	Proteasome			COQ3	Respiratory chain
RPT4	Proteasome			CEM1	Respiratory chain
PRE5	Proteasome			COQ10	Respiratory chain
PBA1	Proteasome			PET8	Respiratory chain
PRE8	Proteasome			COQ5	Respiratory chain
UFD4	Proteasome			COQ6	Respiratory chain
UFD1	Proteasome
RPN3	Proteasome
UBP6	Proteasome
NOB1	Proteasome
YAL036C	Proteasome
NAS2	Proteasome
RPN11	Proteasome
PRE10	Proteasome
RPN4	Proteasome
PUP2	Proteasome
RPT1	Proteasome
SCL1	Proteasome
RPT3	Proteasome
YAL048C	Proteasome
RPN7	Proteasome
PRE4	Proteasome
PUP3	Proteasome
PRE3	Proteasome
RPN10	Proteasome
VID24	AA biosynthesis
ADE12	AA biosynthesis
BSC5	AA biosynthesis
CFD1	AA biosynthesis
YBL032W	AA biosynthesis
GLN3	AA biosynthesis
YAR009C	AA biosynthesis
CPA1	AA biosynthesis
SIP4	AA biosynthesis
ARG3	AA biosynthesis
SNO1	AA biosynthesis
YAR062W	AA biosynthesis
UGA3	AA biosynthesis
RIB1	AA biosynthesis
SDT1	AA biosynthesis
ERV1	AA biosynthesis
HIS7	AA biosynthesis
HIS5	AA biosynthesis
HOM3	AA biosynthesis
SNZ1	AA biosynthesis
SER1	AA biosynthesis
BIO3	AA biosynthesis
ATG1	AA biosynthesis
YBL029W	AA biosynthesis
ADH5	AA biosynthesis
MCH4	AA biosynthesis
STR3	AA biosynthesis
YAR070C	AA biosynthesis
YBL022C	AA biosynthesis
MCH1	AA biosynthesis
YBL008W	AA biosynthesis
ALD5	AA biosynthesis
PCL5	AA biosynthesis
YAL034C	AA biosynthesis
CAN1	AA biosynthesis
SSU1	AA biosynthesis
TMT1	AA biosynthesis
MET1	AA biosynthesis
HIS1	AA biosynthesis
CAF16	AA biosynthesis
CTF13	AA biosynthesis
YAR010C	AA biosynthesis
ASN2	AA biosynthesis
QDR3	AA biosynthesis
YBL052C	AA biosynthesis
PYC2	AA biosynthesis
ECM40	AA biosynthesis
SAM4	AA biosynthesis
IST3	AA biosynthesis
YBL049W	AA biosynthesis
UPS1	AA biosynthesis
NIT1	AA biosynthesis
RIB3	AA biosynthesis
TRP3	AA biosynthesis
IDP1	AA biosynthesis
YAT2	AA biosynthesis
ARG1	AA biosynthesis
SRY1	AA biosynthesis
PSF2	AA biosynthesis
YMC1	AA biosynthesis
MET16	AA biosynthesis
ICY2	AA biosynthesis
ARO2	AA biosynthesis
YAH1	AA biosynthesis
TRP2	AA biosynthesis
RTG3	AA biosynthesis
CPA2	AA biosynthesis
AAT2	AA biosynthesis
HOM2	AA biosynthesis
YBL047C	AA biosynthesis
YBL006C	AA biosynthesis
ARO4	AA biosynthesis
DPS1	AA biosynthesis
YBL056W	AA biosynthesis
YAL045C	AA biosynthesis
TEA1	AA biosynthesis
PEX21	AA biosynthesis
YAR028W	AA biosynthesis
ARG5,6	AA biosynthesis
YAL065C	AA biosynthesis
YAL012W	AA biosynthesis
BIO5	AA biosynthesis
ACO2	AA biosynthesis
LYS2	AA biosynthesis
MET28	AA biosynthesis
AAP1	AA biosynthesis
YAR023C	AA biosynthesis
LYS9	AA biosynthesis
YAR069C	AA biosynthesis
TRP5	AA biosynthesis
YAL054C	AA biosynthesis
ATR1	AA biosynthesis
ARG2	AA biosynthesis
SUL1	AA biosynthesis
LYS20	AA biosynthesis
SER33	AA biosynthesis
LEU4	AA biosynthesis
STR2	AA biosynthesis
BAT1	AA biosynthesis
BAT2	AA biosynthesis
MET22	AA biosynthesis
FOL2	AA biosynthesis
YBL004W	AA biosynthesis
ILV2	AA biosynthesis
ISA1	AA biosynthesis
YMC2	AA biosynthesis
ISU1	AA biosynthesis
SNX41	AA biosynthesis
RIB5	AA biosynthesis
YAL007C	AA biosynthesis
YAR050W	AA biosynthesis
ILV1	AA biosynthesis
PDX3	AA biosynthesis
ADE3	AA biosynthesis
YAL032C	AA biosynthesis
NRK1	AA biosynthesis
VHR1	AA biosynthesis
ECM17	AA biosynthesis
MET10	AA biosynthesis
YBL009W	AA biosynthesis
POS5	AA biosynthesis
YAL051W	AA biosynthesis
ARO1	AA biosynthesis
PRO2	AA biosynthesis
ZTA1	AA biosynthesis
SUL2	AA biosynthesis
LEU9	AA biosynthesis
MTG1	AA biosynthesis
YBL061C	ESR-induced
CAT2	ESR-induced
YBR004C	ESR-induced
SSH4	ESR-induced
TRX2	ESR-induced
FMP46	ESR-induced
SSP120	ESR-induced
IKS1	ESR-induced
YBR034C	ESR-induced
KNS1	ESR-induced
YBR019C	ESR-induced
ATG1	ESR-induced
MTL1	ESR-induced
YBL080C	ESR-induced
UGA2	ESR-induced
YBL017C	ESR-induced
KRE29	ESR-induced
EDC2	ESR-induced
YBL090W	ESR-induced
MAG1	ESR-induced
EMI1	ESR-induced
UBP15	ESR-induced
PIG2	ESR-induced
SSE2	ESR-induced
MOH1	ESR-induced
VPS73	ESR-induced
TOR1	ESR-induced
YET1	ESR-induced
GPG1	ESR-induced
YBL066C	ESR-induced
YCP4	ESR-induced
YBL108W	ESR-induced
YAR035W	ESR-induced
OXR1	ESR-induced
YAL010C	ESR-induced
YBR015C	ESR-induced
YAL056W	ESR-induced
YBL039C	ESR-induced
YBR036C	ESR-induced
GRE2	ESR-induced
GPM2	ESR-induced
SGA1	ESR-induced
YBL083C	ESR-induced
YAR075W	ESR-induced
TSA2	ESR-induced
UBC5	ESR-induced
YAL032C	ESR-induced
YAR071W	ESR-induced
PUT1	ESR-induced
YBL063W	ESR-induced
HFD1	ESR-induced
STB2	ESR-induced
AMS1	ESR-induced
GLG1	ESR-induced
ARO9	ESR-induced
ALD2	ESR-induced
CYC7	ESR-induced
YAL018C	ESR-induced
SSA4	ESR-induced
COQ4	ESR-induced
XKS1	ESR-induced
MPM1	ESR-induced
ALD3	ESR-induced
YPC1	ESR-induced
YBL084C	ESR-induced
YBR032W	ESR-induced
PRB1	ESR-induced
YBL038W	ESR-induced
SOL4	ESR-induced
PXA2	ESR-induced
UBC8	ESR-induced
GRX2	ESR-induced
MSC1	ESR-induced
PRX1	ESR-induced
FOX2	ESR-induced
ARC18	ESR-induced
YAL020C	ESR-induced
YBR009C	ESR-induced
ECM4	ESR-induced
UGA1	ESR-induced
CTT1	ESR-induced
ETR1	ESR-induced
SUE1	ESR-induced
YBR039W	ESR-induced
GLO1	ESR-induced
YBL045C	ESR-induced
PNS1	ESR-induced
YBR001C	ESR-induced
PMC1	ESR-induced
YBL096C	ESR-induced
YGP1	ESR-induced
SSA3	ESR-induced
PHM8	ESR-induced
PEP4	ESR-induced
RTS3	ESR-induced
HSP104	ESR-induced
BDH2	ESR-induced
ATG8	ESR-induced
YBR044C	ESR-induced
YBL031W	ESR-induced
YBR023C	ESR-induced
YAL022C	ESR-induced
UBX6	ESR-induced
ECM38	ESR-induced
YDC1	ESR-induced
STB3	ESR-induced
GND2	ESR-induced
NTH1	ESR-induced
YBL044W	ESR-induced
SPI1	ESR-induced
GPX1	ESR-induced
PDE1	ESR-induced
HSP31	ESR-induced
DCS2	ESR-induced
YBL008W	ESR-induced
PRC1	ESR-induced
SDP1	ESR-induced
TPK1	ESR-induced
PAI3	ESR-induced
YAL055W	ESR-induced
HYR1	ESR-induced
FMP45	ESR-induced
YAL011W	ESR-induced
YBR026C	ESR-induced
GTT1	ESR-induced
XBP1	ESR-induced
DCS1	ESR-induced
YNK1	ESR-induced
CCP1	ESR-induced
UIP4	ESR-induced
SDS22	ESR-induced
TOS8	ESR-induced
MRP8	ESR-induced
YBR011C	ESR-induced
YBL047C	ESR-induced
YBL004W	ESR-induced
LEE1	ESR-induced
UGP1	ESR-induced
YBR040W	ESR-induced
YBR024W	ESR-induced
YAK1	ESR-induced
PHM7	ESR-induced
RCR2	ESR-induced
ATH1	ESR-induced
RTN2	ESR-induced
YBR046C	ESR-induced
COX15	ESR-induced
OM14	ESR-induced
YBL097W	ESR-induced
ATG7	ESR-induced
NPR1	ESR-induced
RIM11	ESR-induced
MMS2	ESR-induced
TMA10	ESR-induced
YBR062C	ESR-induced
ISF1	ESR-induced
GSP2	ESR-induced
VAB2	ESR-induced
IDP3	ESR-induced
PNC1	ESR-induced
PST2	ESR-induced
QDR1	ESR-induced
YBL015W	ESR-induced
YAR015W	ESR-induced
ATG29	ESR-induced
YBL057C	ESR-induced
GLC3	ESR-induced
YBL013W	ESR-induced
ATG19	ESR-induced
FBP26	ESR-induced
TPS1	ESR-induced
SYM1	ESR-induced
MCR1	ESR-induced
STF2	ESR-induced
YBR045C	ESR-induced
KIN82	ESR-induced
FYV10	ESR-induced
YBL051C	ESR-induced
AFR1	ESR-induced
YAL014C	ESR-induced
HSP42	ESR-induced
LSP1	ESR-induced
YBR025C	ESR-induced
ATO2	ESR-induced
MBR1	ESR-induced
RRD2	ESR-induced
OTU1	ESR-induced
AYR1	ESR-induced
YAR028W	ESR-induced
YAL021C	ESR-induced
ARA2	ESR-induced
YBR020W	ESR-induced
ARA1	ESR-induced
GAD1	ESR-induced
GRE3	ESR-induced
YBL011W	ESR-induced
GLO2	ESR-induced
EMI2	ESR-induced
YBL092W	ESR-induced
YBL094C	ESR-induced
YBR029C	ESR-induced
GAT2	ESR-induced
PGM2	ESR-induced
YBL070C	ESR-induced
YBR059C	ESR-induced
HXK1	ESR-induced
NCE102	ESR-induced
YAL027W	ESR-induced
SIP2	ESR-induced
TMA17	ESR-induced
YAL031C	ESR-induced
GPD1	ESR-induced
LAP4	ESR-induced
TPS2	ESR-induced
FAA1	ESR-induced
GPT2	ESR-induced
CIT1	ESR-induced
PFK26	ESR-induced
AVT6	ESR-induced
YBL059W	ESR-induced
VTI1	ESR-induced
YBL006C	ESR-induced
PTK2	ESR-induced
GIS1	ESR-induced
TPK2	ESR-induced
COQ5	ESR-induced
GLK1	ESR-induced
POR1	ESR-induced
YBL037W	ESR-induced
PIC2	ESR-induced
RFS1	ESR-induced
ZWF1	ESR-induced
YBR171W	ESR-repressed
YBR130C	ESR-repressed
TMA19	ESR-repressed
RPC37	ESR-repressed
RRP43	ESR-repressed
VMA6	ESR-repressed
HIS6	ESR-repressed
SRP102	ESR-repressed
YBR039W	ESR-repressed
SKI6	ESR-repressed
RPC40	ESR-repressed
TRM7	ESR-repressed
GIS2	ESR-repressed
RTN1	ESR-repressed
ARO7	ESR-repressed
PHO88	ESR-repressed
RBG2	ESR-repressed
DUS1	ESR-repressed
HTS1	ESR-repressed
ASP1	ESR-repressed
YBR272C	ESR-repressed
YBR119W	ESR-repressed
FUR1	ESR-repressed
RRP45	ESR-repressed
RPB10	ESR-repressed
PNO1	ESR-repressed
NMD3	ESR-repressed
TMA23	ESR-repressed
NCS2	ESR-repressed
RPL25	ESR-repressed
LOC1	ESR-repressed
ZRC1	ESR-repressed
ASN2	ESR-repressed
TIF6	ESR-repressed
RKI1	ESR-repressed
YBL103C	ESR-repressed
GCD11	ESR-repressed
YCL069W	ESR-repressed
RVB1	ESR-repressed
RPL10	ESR-repressed
DOT1	ESR-repressed
TPA1	ESR-repressed
RPC82	ESR-repressed
SRM1	ESR-repressed
RRP1	ESR-repressed
SAM4	ESR-repressed
GDA1	ESR-repressed
RPS27B	ESR-repressed
RIA1	ESR-repressed
GIM3	ESR-repressed
DOM34	ESR-repressed
HCA4	ESR-repressed
NAT5	ESR-repressed
RRP6	ESR-repressed
BUD22	ESR-repressed
NOP53	ESR-repressed
YAL041W	ESR-repressed
ERB1	ESR-repressed
PRS1	ESR-repressed
GCD10	ESR-repressed
EMP70	ESR-repressed
YBR289W	ESR-repressed
OTU2	ESR-repressed
FAF1	ESR-repressed
HAS1	ESR-repressed
RPF1	ESR-repressed
YAL012W	ESR-repressed
TRZ1	ESR-repressed
TRM8	ESR-repressed
SPE4	ESR-repressed
YAL055W	ESR-repressed
YBR247C	ESR-repressed
PUS4	ESR-repressed
PUS1	ESR-repressed
PSE1	ESR-repressed
YBR066C	ESR-repressed
NIP7	ESR-repressed
GUK1	ESR-repressed
IPI3	ESR-repressed
RPL16B	ESR-repressed
CCT5	ESR-repressed
UTP23	ESR-repressed
YBR268W	ESR-repressed
SLX9	ESR-repressed
PRS4	ESR-repressed
RPB9	ESR-repressed
YBR237W	ESR-repressed
ECM16	ESR-repressed
KIN4	ESR-repressed
TMA16	ESR-repressed
MPP10	ESR-repressed
CBF5	ESR-repressed
MAK5	ESR-repressed
NIP1	ESR-repressed
SEC14	ESR-repressed
EMG1	ESR-repressed
SRP40	ESR-repressed
NSA1	ESR-repressed
YBL012C	ESR-repressed
GCN3	ESR-repressed
ARO2	ESR-repressed
DUS3	ESR-repressed
YBR265W	ESR-repressed
OST1	ESR-repressed
NOG2	ESR-repressed
YBR037C	ESR-repressed
RLP7	ESR-repressed
RPS12	ESR-repressed
UTP4	ESR-repressed
TIF3	ESR-repressed
NPT1	ESR-repressed
EBP2	ESR-repressed
RPO26	ESR-repressed
RNA1	ESR-repressed
NOC3	ESR-repressed
BUD28	ESR-repressed
RPS5	ESR-repressed
CGR1	ESR-repressed
SHQ1	ESR-repressed
YBR076W	ESR-repressed
PPT1	ESR-repressed
SHO1	ESR-repressed
UTP11	ESR-repressed
TRM11	ESR-repressed
YBR284W	ESR-repressed
AIR1	ESR-repressed
ARO4	ESR-repressed
GRS1	ESR-repressed
PWP2	ESR-repressed
SRP21	ESR-repressed
GIR2	ESR-repressed
RNH1	ESR-repressed
DRS1	ESR-repressed
RRP9	ESR-repressed
RFC1	ESR-repressed
PRP43	ESR-repressed
MTR4	ESR-repressed
YCL065W	ESR-repressed
URB2	ESR-repressed
YBL013W	ESR-repressed
JJJ1	ESR-repressed
RSA4	ESR-repressed
ATC1	ESR-repressed
YAR062W	ESR-repressed
YBR239C	ESR-repressed
UTP30	ESR-repressed
RPB5	ESR-repressed
YTM1	ESR-repressed
SIK1	ESR-repressed
NOC4	ESR-repressed
GCD6	ESR-repressed
YBR131W	ESR-repressed
DBP8	ESR-repressed
YAL068C	ESR-repressed
KRI1	ESR-repressed
AAH1	ESR-repressed
SSH1	ESR-repressed
NUG1	ESR-repressed
LSG1	ESR-repressed
RPC53	ESR-repressed
DBP9	ESR-repressed
RPS14B	ESR-repressed
YCL044C	ESR-repressed
RPB3	ESR-repressed
DBP3	ESR-repressed
GCD14	ESR-repressed
URA5	ESR-repressed
UTR2	ESR-repressed
SOF1	ESR-repressed
YBR255W	ESR-repressed
YBL105C	ESR-repressed
NSA2	ESR-repressed
RRN11	ESR-repressed
SNU13	ESR-repressed
GCD7	ESR-repressed
YBR006W	ESR-repressed
UTP5	ESR-repressed
KTI12	ESR-repressed
SUN4	ESR-repressed
RPA12	ESR-repressed
RPS7A	ESR-repressed
SQT1	ESR-repressed
YAL051W	ESR-repressed
YCL045C	ESR-repressed
ESF2	ESR-repressed
GAS1	ESR-repressed
SUI3	ESR-repressed
NOP15	ESR-repressed
RLP24	ESR-repressed
PRS3	ESR-repressed
KRE33	ESR-repressed
ROK1	ESR-repressed
VMA5	ESR-repressed
SGD1	ESR-repressed
UTP18	ESR-repressed
UTP9	ESR-repressed
SUP45	ESR-repressed
YBL014C	ESR-repressed
YBL092W	ESR-repressed
YBR225W	ESR-repressed
YCL067C	ESR-repressed
RRS1	ESR-repressed
UTP13	ESR-repressed
BRX1	ESR-repressed
RPS31	ESR-repressed
ECM1	ESR-repressed
NOP7	ESR-repressed
DBP7	ESR-repressed
RPP1A	ESR-repressed
YCL030C	ESR-repressed
DUS4	ESR-repressed
YCL024W	ESR-repressed
MRT4	ESR-repressed
TRF5	ESR-repressed
SUA5	ESR-repressed
RPL28	ESR-repressed
LCP5	ESR-repressed
RRP15	ESR-repressed
DBP10	ESR-repressed
NOC2	ESR-repressed
RIX7	ESR-repressed
PHO90	ESR-repressed
CDC60	ESR-repressed
SEC53	ESR-repressed
DPH5	ESR-repressed
RRP42	ESR-repressed
ARX1	ESR-repressed
CIC1	ESR-repressed
YBR134W	ESR-repressed
APT1	ESR-repressed
BMS1	ESR-repressed
TSR2	ESR-repressed
NUC1	ESR-repressed
HMT1	ESR-repressed
ZUO1	ESR-repressed
TRM82	ESR-repressed
RPS0B	ESR-repressed
TRM2	ESR-repressed
IMP3	ESR-repressed
YBR151W	ESR-repressed
DYS1	ESR-repressed
NOP12	ESR-repressed
YEF3	ESR-repressed
RPL32	ESR-repressed
DCD1	ESR-repressed
YBL100C	ESR-repressed
PMA1	ESR-repressed
YAL022C	ESR-repressed
AFG2	ESR-repressed
RPC19	ESR-repressed
YBR116C	ESR-repressed
SLM6	ESR-repressed
YBR292C	ESR-repressed
RPL38	ESR-repressed
FOL1	ESR-repressed
MVD1	ESR-repressed
ENP2	ESR-repressed
RNT1	ESR-repressed
RPS26B	ESR-repressed
NOP4	ESR-repressed
UBP10	ESR-repressed
TOS4	ESR-repressed
UTP10	ESR-repressed
WRS1	ESR-repressed
MRD1	ESR-repressed
EGD1	ESR-repressed
THR4	ESR-repressed
RPC25	ESR-repressed
YBR129C	ESR-repressed
UTP15	ESR-repressed
RPL30	ESR-repressed
NRP1	ESR-repressed
PPA1	ESR-repressed
SPB1	ESR-repressed
SUR4	ESR-repressed
REI1	ESR-repressed
SPB4	ESR-repressed
RPS22B	ESR-repressed
TYS1	ESR-repressed
DUT1	ESR-repressed
GLN4	ESR-repressed
YAL040C	ESR-repressed
RPF2	ESR-repressed
IMP4	ESR-repressed
LOS1	ESR-repressed
GCD2	ESR-repressed
RSR1	ESR-repressed
YBR254C	ESR-repressed
FEN1	ESR-repressed
ENP1	ESR-repressed
PWP1	ESR-repressed
MEU1	ESR-repressed
PRO1	ESR-repressed
RRP14	ESR-repressed
KRR1	ESR-repressed
NTF2	ESR-repressed
NSG1	ESR-repressed
MSH6	ESR-repressed
YAL069W	ESR-repressed
YBR172C	ESR-repressed
RPA49	ESR-repressed
SES1	ESR-repressed
TEF4	ESR-repressed
YAL018C	ESR-repressed
JIP5	ESR-repressed
UTP8	ESR-repressed
OLA1	ESR-repressed
LIA1	ESR-repressed
TSR1	ESR-repressed
RPS2	ESR-repressed
VRG4	ESR-repressed
MIS1	ESR-repressed
RPC31	ESR-repressed
LTV1	ESR-repressed
YAL015C	ESR-repressed
YBR180W	ESR-repressed
RBG1	ESR-repressed
VAS1	ESR-repressed
SAH1	ESR-repressed
PMT4	ESR-repressed
DIM1	ESR-repressed
GRC3	ESR-repressed
PRT1	ESR-repressed
UTP6	ESR-repressed
RPC34	ESR-repressed
UTP21	ESR-repressed
MSB1	ESR-repressed
TRM1	ESR-repressed
NAF1	ESR-repressed
YVH1	ESR-repressed
ALB1	ESR-repressed
ELP3	ESR-repressed
DHR2	ESR-repressed
RIX1	ESR-repressed
GAR1	ESR-repressed
RPL39	ESR-repressed
NOP58	ESR-repressed
CAF20	ESR-repressed
RPS13	ESR-repressed
OPI11	ESR-repressed
RPP2A	ESR-repressed
YCL005W	ESR-repressed
ASC1	ESR-repressed
TIF35	ESR-repressed
SUI2	ESR-repressed
SMI1	ESR-repressed
RPL9B	ESR-repressed
RPS0A	ESR-repressed
ARB1	ESR-repressed
DIP2	ESR-repressed
PDC5	ESR-repressed
SSF1	ESR-repressed
NOP13	ESR-repressed
RPL27A	ESR-repressed
RPL22A	ESR-repressed
RRP3	ESR-repressed
RPL37A	ESR-repressed
RPS27A	ESR-repressed
LHP1	ESR-repressed
KAP123	ESR-repressed
RRP8	ESR-repressed
BUD20	ESR-repressed
RPL18B	ESR-repressed
PAC10	ESR-repressed
KEL3	ESR-repressed
POL32	ESR-repressed
BUD19	ESR-repressed
SKI8	ESR-repressed
THS1	ESR-repressed
UTP7	ESR-repressed
RPL36A	ESR-repressed
SUP35	ESR-repressed
RPS7B	ESR-repressed
RRP5	ESR-repressed
NEW1	ESR-repressed
RPS3	ESR-repressed
MTR3	ESR-repressed
NCL1	ESR-repressed
RSA3	ESR-repressed
POL1	ESR-repressed
SUB2	ESR-repressed
EGD2	ESR-repressed
MES1	ESR-repressed
TKL1	ESR-repressed
RPG1	ESR-repressed
GCD1	ESR-repressed
NOP2	ESR-repressed
FUN12	ESR-repressed
NCP1	ESR-repressed
TIF34	ESR-repressed
YBR190W	ESR-repressed
YBR263W	ESR-repressed
RPL18A	ESR-repressed
RPL3	ESR-repressed
RPS15	ESR-repressed
CCT4	ESR-repressed
CNA1	ESR-repressed
RLI1	ESR-repressed
THR1	ESR-repressed
SSZ1	ESR-repressed
CDC19	ESR-repressed
RNR1	ESR-repressed
EFB1	ESR-repressed
ARD1	ESR-repressed
FRS1	ESR-repressed
ARP7	ESR-repressed
RVB2	ESR-repressed
RPB8	ESR-repressed
FPR4	ESR-repressed
GSP1	ESR-repressed
STM1	ESR-repressed
PDC1	ESR-repressed
RPP0	ESR-repressed
SCP160	ESR-repressed
