# Supplementary material for: Coordination of Gene Expression and Growth-Rate in Natural Populations of Budding Yeast
Source: PLoS One. 2014 Feb 12;9(2):e88801. doi: 10.1371/journal.pone.0088801 (PMC3923061; doi:10.1371/journal.pone.0088801)
Supplement: Table S3 — Expression ratios log(xylulose/glucose) of all PPP genes, for each of the 24 wt yeast strains, and correlation with ethanol production from xylulose per gene. (XLSX) [file pone.0088801.s008.xlsx]

## Sheet: Sheet1
Expression ratios log(xylulose/glucose) of all PPP genes, for each of the 24 wt yeast strains, and correlation with ethanol production from xylulose per gene
	YPS1009	T73	T7	Y12	YJM269	PW5	CLIB215	CLIB324	CBS7960	EC1118	S288C	SK1	Y8	UWOPS	Q31	DBVPG6304	DBVPG6466	N17	Z1	N45	N43	YPS138	CBS432	Q69	corr.*
ZWF1	0.891485	0.58019	1.1713	1.10109	2.05839	1.34072	1.69839	0.747038	1.03683	0.937377	1.17839	1.19255	0.0639526	0.36059	0.905703	0.194728	0.846228	0.0420641	-0.569366	0.674088	0.873043	-1.53287	-0.64568	-0.46117	0.409693
SOL3	1.15567	-0.442861	1.29119	-0.400948	0.628049	-0.0997772	-0.960142	-0.26461	0.0454956	-0.551949	-0.530568	-0.280808	-0.398315	-2.04731	-1.13486	-0.7611	0.314739	0.174669	-0.0549357	0.288996	0.262584	-0.13024	-0.102848	-0.146619	0.147401
SOL4	-1.92773	-1.5681	-1.69416	-3.7218	-0.44934	-2.27615	-2.53864	-3.10342	-2.51039	0.982617	0.105662	-0.73605	-1.60946	-0.448204	-1.48904	-0.561116	-0.263034	-1.29611	-2.62961	-0.495208	0.424299	-3.2571	-1.62619	-3.19984	-0.169654
GND1	0.68622	0.269444	1.13947	-0.0387327	0.57409	0.885218	0.0581074	0.56962	0.583248	-0.404585	0.603731	0.22229													-0.389807
GND2	-0.934412	-0.292481	-0.889662	-1.8867	-0.574051	-0.263163	-0.747934	0.102286	0.778562	0.713401	0.200051	-0.736966	-0.119299	-0.206451	-2.77372	-0.115477	-0.524662	-2.71768	-0.135352	-0.388565	-1.18335	0.886789	-0.782902	-0.42701	-0.0864705
RPE1	-0.627979	-0.367567	-0.528386	-0.379552	-0.96269	-0.772602	-0.573564	-0.538503	-0.662222	-0.453486	-0.408095	-0.484975	-1.2599	-1.06275	-0.712761	-0.772446	-0.508044	-0.822866	-1.10139	-0.811386	-0.705943	-0.829388	-0.868239	-0.68135	-0.316869
RKI1	-0.459092	-0.217862	-1.14166	0.203238	-0.843192	-0.061565	0.0480718	-0.113214	-0.402418	-0.292481	-0.0872388	-0.62616	-0.52215	-1.25146	-0.891677	0.0811713	-0.970244	-0.00482507	-0.167503	-0.834525	-0.953261	-0.0900174	-0.19326	0.286258	-0.680192
PRS1	-0.653362	-0.383288	-0.562287	-0.0872163	-0.62199	-0.368054	-0.407208	-0.142281	-0.566463	-0.356515	-0.573729	-0.782189	-0.473133	0.248308	-0.661087	-0.21853	-0.621942	-0.549063	-0.147258	-0.521904	-1.096	-0.241951	-0.3259	-0.749411	-0.632926
PRS3	-0.210338	-0.666296	-0.179783	-0.228211	-0.462461	-0.633154	-0.551192	-0.35709	-0.407051	-0.28999	-0.428524	-0.707992	-0.191072	-0.0328596	-0.593896	-0.473719	-0.806272	-0.278976	-0.0373893	-0.461566	-0.675351	0.507707	-0.320415	-0.366149	0.343848
PRS4	-0.624359	-0.571222	-0.484118	-0.476953	-0.45466	-0.563563	0.0718709	-0.211291	-0.47445	-0.617427	-0.168953	-0.458681	-0.418054	-0.440285	0.066279	-0.469815	-0.185389	0.0550039	0.0812619	-0.323828	-0.45505	-0.396428	0.0406608	0.440036	-0.704084
PRS5	-0.265946	-0.0803787	-0.499447	-0.131337	-0.380894	-0.306749	-0.188394	-0.100993	-0.102844	-0.690562	-0.216622	-0.664014	-0.818115	-1.21082	-0.555061	-0.337011	-1.2161	-0.728527	-0.885622	-0.853823	-0.407095	-1.38567	0.199859	0.104172	0.238174
RBK1	-0.316147	-0.355545	-0.407589	-0.966028	-0.853634	-0.641725	-0.461612	-0.697556	-0.425304	-0.332123	-0.0798511	-0.152851	0.0587794	-0.312559	-0.203196	0.462075	0.0125271	-0.717302	0.0886387	0.413027	0.524421	1.01322	-0.128733	-0.395083	0.610183
XKS1	0.208265	0.983156	0.168816	-0.639815	1.1866	0.783513	-0.0299241	-0.8452	-0.631813	1.40198	1.52515	1.2012	0.318608	0.299354	0.373598	1.06779	0.628684	0.231573	0.115206	0.765693	1.02241	0.0105886	0.0203918	-0.311708	-0.42081
TKL1	-0.364191	-0.0804953	-0.204802	-0.282056	-0.532515	-0.07715	-0.696222	-0.241854	-0.312731	-0.534078	-0.39986	-0.466865	-0.97429	-0.914411	-0.430605	-0.670445	-0.696413	-0.493457	-0.98197	-0.410774	-0.349733	-2.11988	-0.757854	-0.680581	0.369014
TKL2	-0.235332	0.228965	-1.15797	-0.362156	-0.0821786	-0.842249	-1.51621	-0.166288	0.111196	1.22699	-0.232355	-0.819573	0.351472	0.662965	0.604071	0.450661	0.197939	0.187627	0.247928	0.209453	-0.203533	1.17932	0.321928	-0.112475	0.116279
TAL1	0.0354548	0.290097	0.157338	0.193533	0.324362	0.475571	-0.260536	0.0324893	0.320579	-0.0732814	0.643095	0.118551	1.11591	-0.282982	0.276954	0.240889	0.719624	-0.240305	1.44519	0.804456	1.18436	0.0605732	1.1491	0.346624	0.483982
* Pearson correlation between absolute expression values on xylulose and ethanol production from xylulose
